# Supplementary material for: Emissions and Exposures Associated with the Use of an Inconel Powder during Directed Energy Deposition Additive Manufacturing
Source: Int J Environ Res Public Health. 2023 Jun 22;20(13):6206. doi: 10.3390/ijerph20136206 (PMC10341570; doi:10.3390/ijerph20136206)
Supplement: Supplementary file 1 [file ijerph-20-06206-s001.zip]

Archive with 1 entries (1 files):
- ijerph-2414067-supplementary.pdf
